# Supplementary material for: Comparative genomic analysis of Mycobacterium tuberculosis clinical isolates
Source: BMC Genomics. 2014 Jun 13;15(1):469. doi: 10.1186/1471-2164-15-469 (PMC4070564; doi:10.1186/1471-2164-15-469)
Supplement: Supplementary file 7 — Additional file 7: Script 1. The custom Perl script used to separate each of the indexed samples from raw reads. (ZIP 574 bytes) [file 12864_2013_6147_MOESM7_ESM.zip]

Archive with 1 entries (1 files):
- 6693651261066795_add7.pl
