# Supplementary material for: Comparative genomic analysis of Mycobacterium tuberculosis clinical isolates
Source: BMC Genomics. 2014 Jun 13;15(1):469. doi: 10.1186/1471-2164-15-469 (PMC4070564; doi:10.1186/1471-2164-15-469)
Supplement: Supplementary file 7 — Additional file 7: Script 1. The custom Perl script used to separate each of the indexed samples from raw reads. (ZIP 574 bytes) [file 12864_2013_6147_MOESM7_ESM.zip › 6693651261066795_add7.pl]

#!/usr/bin/perl
#This script reads a fastq file and a barcode sequence, and finds all seqs starting with barcode and remove the barcode sequence.

use warnings;
use strict;
die("Usage: $0 <fastq_file> <barcode sequence> <output_file>  \n"),
  unless ( @ARGV >= 3 );
my ( $file, $barcode, $out ) = @ARGV;

my $length = length($barcode);

open I, "$file" || die "can not open\n";
open( OUT, ">$out" );

my ( $sum_seq, $sum ) = 0;
while (1) {
    my $h1 = <I>;
    last unless ($h1);
    my $seq1 = <I>;
    <I>;
    my $qual1 = <I>;
    if ( $seq1 =~ /^$barcode/ ) {
        $seq1  = substr( $seq1,  $length );
        $qual1 = substr( $qual1, $length );
        $sum_seq++;
        print OUT $h1;
        print OUT $seq1;
        print OUT "+\n";
        print OUT $qual1;
    }

    $sum++;
    print "  $sum_seq of $sum has bacode\n" if $sum % 100000 == 0;

}
