# Supplementary material for: Comparative genomic analysis of Mycobacterium tuberculosis clinical isolates
Source: BMC Genomics. 2014 Jun 13;15(1):469. doi: 10.1186/1471-2164-15-469 (PMC4070564; doi:10.1186/1471-2164-15-469)
Supplement: Supplementary file 8 — Additional file 8: Script 2. The custom Perl script used to retrieve Indel loci from output file (.xmfa) produced by Mauve. (ZIP 1 KB) [file 12864_2013_6147_MOESM8_ESM.zip › 6693651261066795_add8.pl]

#!/usr/bin/perl
#This script reads a xmfa file that contains a query sequence and a reference sequence, and output indels between them.

use strict;
use warnings;
die("Usage: $0 <xmfa file>  <output_file>  \n"),  unless ( @ARGV >= 2 );
my ( $file1, $out ) = @ARGV;
open IN, "$file1" || die "can not open\n";
open OUT2, ">indel_$out";

my %read_ha1 = ();
my %read_ha2 = ();
my $name;
my @read_name1;
my @read_name2;

while (<IN>) {
    chomp $_;
    next if ( $_ =~ /^=/ );

    if ( $_ =~ /^>/ ) {
        my @t = split( /[\t\s]+/, $_ );

        push @read_name1, $_;
        $name = $_;
        $read_ha1{$name} = "";
        next;
    }
    $read_ha1{$name} .= $_;
}

my $len;
my $end;
my $start;
my $len2;
my $end2;
my $start2;
my $gap_len1 = 0;
my $gap_len2 = 0;
print OUT2"start\tend\tlength\ttype\tQuery\treference\n";
my $delete_not_paired = 0;

for ( my $i = 0 ; $i < @read_name1 ; $i = $i + 2 ) {
    last
      if (
        length $read_ha1{ $read_name1[$i] } !=
        length $read_ha1{ $read_name1[ $i + 1 ] } );

    my $a = 0;
    if ( $read_name1[ $i + 1 ] =~ /:(\d+)-(\d+)/ ) { $a = $1; }

    if (   $read_ha1{ $read_name1[$i] } =~ /-/
        or $read_ha1{ $read_name1[ $i + 1 ] } =~ /-/ )
    {

        while ( $read_ha1{ $read_name1[$i] } =~ m/(-+)/g ) {
            $len = length($1) + 1;
            my $count1 = (
                substr(
                    $read_ha1{ $read_name1[ $i + 1 ] },
                    0,
                    pos( $read_ha1{ $read_name1[$i] } )
                ) =~ tr/ATCGatcgNn/ATCGatcgNn/
            ) - length($1) + $a;
            $end = $a + pos( $read_ha1{ $read_name1[$i] } ) - 1;
            $start = $end - $len + 1;    
            my $position = $start - $a;
            if ( ($position) < 0 ) {
                $position = 0;
                $start    = $start + 1;
                $end      = $end + 1;
            }
            my $en = $count1 + length($1);
            print OUT2"$count1\t$en\t"
              . ( $len - 1 ) . "\t"
              . "deletion\t"
              . substr( $read_ha1{ $read_name1[$i] }, $position, $len ) . "\t"
              . substr( $read_ha1{ $read_name1[ $i + 1 ] }, $position, $len )
              . "\n";
            $gap_len1 = $gap_len1 + $len - 1;
        }

        while ( $read_ha1{ $read_name1[ $i + 1 ] } =~ m/(-+)/g ) {
            $len2 = length($1) + 1;
            my $count2 = (
                substr(
                    $read_ha1{ $read_name1[ $i + 1 ] },
                    0,
                    pos( $read_ha1{ $read_name1[ $i + 1 ] } )
                ) =~ tr/ATCGatcgNn/ATCGatcgNn/
            ) + $a;
            $end2 = $a + pos( $read_ha1{ $read_name1[ $i + 1 ] } ) - 1;
            $start2 = $end2 - $len2 + 1;     
            my $position2 = $start2 - $a;
            if ( ($position2) < 0 ) {
                $position2 = 0;
                $start2    = $start2 + 1;
                $end       = $end2 + 1;
            }
            my $en = $count2 + 1;
            print OUT2"$count2\t$en\t"
              . ( $len2 - 1 ) . "\t"
              . "insertion\t"
              . substr( $read_ha1{ $read_name1[$i] }, $position2, $len2 ) . "\t"
              . substr( $read_ha1{ $read_name1[ $i + 1 ] }, $position2, $len2 )
              . "\n";
            $gap_len2 = $gap_len2 + $len2 - 1;
        }

    }
}
